# Supplementary material for: Construction of Hierarchical 2D-3D@3D Zn3In2S6@CdS Photocatalyst for Boosting Degradation of an Azo Dye
Source: Molecules. 2025 Mar 21;30(7):1409. doi: 10.3390/molecules30071409 (PMC11990503; doi:10.3390/molecules30071409)
Supplement: Supplementary file 1 [file molecules-30-01409-s001.zip]

Archive with 1 entries (1 files):
- molecules-3507556-supplementary.pdf
